# Supplementary material for: A reappraisal of APOE genetic effects on Alzheimer’s disease risk in the Japanese population: a meta-analysis
Source: Mol Neurodegener. 2026 Jun 24;21:33. doi: 10.1186/s13024-026-00963-z (PMC13292320; doi:10.1186/s13024-026-00963-z)
Supplement: Supplementary file 3 — Supplementary Material 3: Supplementary Tables. [file 13024_2026_963_MOESM3_ESM.xlsx]

## Sheet: ST-1
		Supplementary Table 1. Identification and deduplication of articles from PubMed (n = 241) and Web of Science (n = 213) for systematic survey
		PMIDs
		PubMed-specific			PubMed-WOS overlap			WOS-specific
		n = 43			n = 198			n = 13
		(16.9%)			(78.0%)			(5.1%)
	1	7550352		1	7970216		1	7763337
	2	7944299		2	8309625		2	20600372
	3	7964823		3	8557181		3	33934978
	4	7979227		4	8576504		4	36707176
	5	8542660		5	8651653		5	38293585
	6	8857165		6	8724673		6	40777812
	7	9343467		7	8761993		7	40796861
	8	9369084		8	8773610		8	40904746
	9	9577653		9	8804993		9	40908201
	10	9577654		10	8815160		10	41109840
	11	9816912		11	8848271		11	41114448
	12	9916507		12	8947284		12	41323450
	13	10410568		13	9013407		13	41477670
	14	10860300		14	9017975
	15	11464464		15	9137131
	16	11513353		16	9148246
	17	11774719		17	9180219
	18	12755040		18	9181358
	19	16599291		19	9225693
	20	18210832		20	9246676
	21	21785701		21	9329486
	22	21815470		22	9415533
	23	23277782		23	9502209
	24	23569459		24	9502217
	25	23741228		25	9562467
	26	26073027		26	9583189
	27	27025078		27	9600590
	28	27065294		28	9635475
	29	27699858		29	9701675
	30	28975146		30	9701681
	31	29124110		31	9738183
	32	29750429		32	9804121
	33	29962398		33	9876967
	34	30511010		34	9894876
	35	30662934		35	10022033
	36	31933241		36	10027555
	37	32211510		37	10206233
	38	32426945		38	10329743
	39	34302786		39	10369830
	40	35697880		40	10559562
	41	36435340		41	10643899
	42	36517172		42	10687744
	43	39251222		43	10765056
				44	10765057
				45	10794848
				46	10817585
				47	10821138
				48	10873585
				49	10936879
				50	11017931
				51	11076057
				52	11173882
				53	11244490
				54	11445257
				55	11458997
				56	11916953
				57	12192623
				58	12359980
				59	12413003
				60	12480732
				61	12601108
				62	12714116
				63	14505229
				64	14642435
				65	14755451
				66	15045695
				67	15123333
				68	15123334
				69	15126281
				70	15128608
				71	15159381
				72	15211069
				73	15290695
				74	15358178
				75	15537518
				76	15664112
				77	15800138
				78	15817002
				79	15834029
				80	15838630
				81	15843053
				82	15980630
				83	16092099
				84	16233903
				85	16319298
				86	16564058
				87	16740596
				88	16945610
				89	17135279
				90	17192720
				91	17442457
				92	17452726
				93	17499884
				94	17967779
				95	18201725
				96	18236001
				97	18359537
				98	18452187
				99	18678795
				100	18685254
				101	18854865
				102	19246912
				103	19442637
				104	19539718
				105	19604325
				106	19703591
				107	19851068
				108	19995442
				109	20102379
				110	20164573
				111	20208369
				112	20451880
				113	20634581
				114	20714154
				115	21029765
				116	21447104
				117	21552550
				118	21649613
				119	21911734
				120	22152118
				121	22359560
				122	22460329
				123	22688354
				124	22935915
				125	23455993
				126	23565137
				127	23690001
				128	24045327
				129	24201835
				130	24534555
				131	24553427
				132	24559647
				133	25015364
				134	25491588
				135	25626635
				136	25800888
				137	25943346
				138	26049409
				139	26120368
				140	26484913
				141	26725994
				142	26811674
				143	26814132
				144	27127761
				145	27411668
				146	27911297
				147	28183528
				148	28984592
				149	29758939
				150	29993165
				151	30010135
				152	30411407
				153	30508003
				154	31216982
				155	31284182
				156	31426376
				157	31594218
				158	32250387
				159	32991610
				160	33172501
				161	33654092
				162	34151794
				163	34305778
				164	34312362
				165	34459862
				166	34573201
				167	34585226
				168	34882963
				169	34978147
				170	35765761
				171	36208464
				172	36520433
				173	36776074
				174	37483002
				175	37925455
				176	38167405
				177	38187356
				178	38225507
				179	38232335
				180	38409432
				181	38414085
				182	38778353
				183	38884955
				184	39044488
				185	39044489
				186	39044496
				187	39207112
				188	39350371
				189	39401906
				190	39428694
				191	39572598
				192	39655505
				193	40045203
				194	40065919
				195	40336297
				196	40397079
				197	40405310
				198	40542379
		A total of 241 articles were identified from PubMed and 213 from Web of Science (WOS).
		Of the 213 articles identified from WOS, two were excluded from duplicate identification due to the absence of PubMed Identifiers (PMIDs):
		• WOS:001464134000001 (Block AD et al., J Alzheimers Dis Rep, 2025)
		• WOS:000255128700005 (Kumagai R et al., Psychogeriatrics, 2008)
		As a result, the extent of overlap was determined between the 241 PubMed articles and the 211 WOS articles with PMIDs.
		The articles highlighted in yellow (n = 21) represent the studies included in the present meta-analysis (Figure 1, Supplementary Tables 2 - 4); full bibliographic details are provided in Supplementary References.
		The articles highlighted in green (n = 2) include cohorts from NCGG and JGSCAD and involve substantially larger sample sizes than those highlighted in yellow, as detailed in Supplementary Tables 2 and 3.
		JGSCAD, Japanese Genetic Study Consortium for Alzheimer’s Disease
		NCGG, National Center for Geriatrics and Gerontology

## Sheet: ST-2
	Supplementary Table 2. Characteristics of the 21 eligible studies included in the meta-analysis of APOE and AD
	Literature ID	Study									Case/Control	No. of subjects			CL/NP	Diagnosis criteria	Age (AAB/AAD/AAE/AAO)			APOE											Memo
		First author	Year	Journal	Article ID			Included in prior meta-analyses				Total	Male	Female			Mean (SD)	Range		Genotype							Allele			Genotyping-pehnotyping method
					PMID	WOS ID		Farrer LA, 1997 (PMID: 9343467)	Rubinsztein DC, 1999 (PMID: 10325447)	Bertram L, 2007 (PMID: 17192785)										e2*2	e2*3	e2*4	e3*3Ref	e3*4	e4*4		e2	e3Ref	e4
	L475	Ueki A	1993	Neurosci Lett	8309625	WOS:A1993ML18600014		Yes (Ref. 66)	-	Yes (Judging from AlzGene)	Case (LOAD)	42	-	-	CL	DSM-III-R	75.6 (7.8)	53 - 88		0	2	0	15	24	1		2	56	26	IEF	-
											Control	96	-	-	CL	-	72.1 (9.9)	37 - 92		0	9	1	77	9	0		10	172	10	IEF	-
	L472	Dai XY	1994	Neurosci Lett	7970216	WOS:A1994NW03800019		-	Yes (Ref. 18)	-	Case (LOAD)	59	16	43	CL	NINCDS-ADRDA	-	> 65		0	3	0	27	28	1		3	85	30	PCR-RFLP (CfoI)	-
											Case (EOAD)	29	13	16	CL	NINCDS-ADRDA	-	< 65		0	0	0	8	17	4		0	33	25	PCR-RFLP (CfoI)	-
											Control	93	-	-	CL	-	33.9 (17.1)	21 - 89		0	5	2	71	14	1		7	161	18	PCR-RFLP (CfoI)	-
	L471	Yoshizawa T	1994	Ann Neurol	7944299	-		Yes (Ref. 67)	-	Yes (Judging from AlzGene)	Case (LOAD)	47	5	42	CL+NP	NINCDS-ADRDA	72.2 (6.4)	> 60		0	2	0	21	16	8		2	60	32	PCR-RFLP (HhaI)	Among 47 cases, 13 were additionally neuropathologically confirmed.
											Case (EOAD)	18	6	12	CL+NP	NINCDS-ADRDA	52.8 (4.7)	< 60		0	0	0	15	3	0		0	33	3	PCR-RFLP (HhaI)	Among 18 cases, 9 were additionally neuropathologically confirmed.
											Control	608	-	-	CL	-	47.6 (7.8)	-		0	51	9	445	99	4		60	1040	116	IEF	-
	L470	Kawamata J	1994	J Neurol Neurosurg Psychiatry	7964823	-		Yes (Ref. 50)	Yes (Ref. 38)	Yes (Judging from AlzGene)	Case (LOAD)	40	-	-	CL	NINCDS-ADRDA	77.9 (6.8)	> 65		0	1	1	23	11	4		2	58	20	PCR-RFLP (CfoI)	-
											Case (EOAD)	13	-	-	CL	NINCDS-ADRDA	56.3 (6.5)	< 65		0	0	0	12	1	0		0	25	1	PCR-RFLP (CfoI)	-
											Control	49	-	-	CL	-	57.1 (18.4)	26 - 90		0	9	1	31	8	0		10	79	9	PCR-RFLP (CfoI)	-
	L458	Kamino K	1996	Gerontology	8804993	WOS:A1996UT84200003		-	-	-	Case (LOAD)	99	-	-	CL	NINCDS-ADRDA	75.4 (7.0)	65 - 93		0	4	0	44	42	9		4	134	60	PCR-RFLP (HhaI)	-
											Control	52	-	-	CL	-	88.2 (5.4)	80 - 101		0	5	0	40	7	0		5	92	7	PCR-RFLP (HhaI)	-
	L448	Nunomura A	1996	Neurosci Lett	8848271	WOS:A1996UB09100005		-	-	-	Case (LOAD)	51	11	40	CL	ICD-10	-	65 - 90		0	1	2	24	23	1		3	72	27	IEF, IEF-immunoblotting, PCR-RFLP (HhaI)	-
											Case (EOAD)	21	8	13	CL	ICD-10	-	50 - 64		0	0	0	9	7	5		0	25	17	IEF, IEF-immunoblotting, PCR-RFLP (HhaI)	-
											Control	83	27	56	CL	-	80.3 (8.0)	61 - 96		0	4	0	67	12	0		4	150	12	IEF, IEF-immunoblotting, PCR-RFLP (HhaI)	-
	L423	Yamagata Z	1997	Hum Hered	9017975	WOS:A1997WE60100004		-	-	-	Case (AD)	163	44.01	118.99	CL	DSM-III-R	77.1 (10.2)	54 - 109		0	6	2	78	68	9		8	230	88	PCR-RFLP (HhaI)	No. of male and female subjects (underlined) was derived from the frequencies reported in Table 1.
											Control	198	70.884	127.116	CL	-	83.8 (11.6)	-		0	15	0	152	29	2		15	348	33	PCR-RFLP (HhaI)	No. of male and female subjects (underlined) was derived from the frequencies reported in Table 1.
	L407	Yoshiiwa A	1997	Ann Neurol	9225693	WOS:A1997XK10600016		-	-	-	Case (LOAD)	139	43	96	CL	NINCDS-ADRDA	74.2 (7.1)	65 - 94		0	7	1	60	61	10		8	188	82	PCR-RFLP (HhaI)	-
											Control	250	89	161	CL	-	79.8 (7.9)	65 - 101		1	29	4	191	20	5		35	431	34	PCR-RFLP (HhaI)	-
	L393	Yamanaka H	1998	Neurobiol Aging	9562467	WOS:000072966500010		-	-	-	Case (AD)	34	8	26	CL	NINCDS-ADRDA	-	-		0	1	1	21	10	1		2	53	13	PCR-RFLP (HhaI)	-
											Control	200	-	-	CL	-	-	-		11	28	1	136	22	2		51	322	27	PCR-RFLP (HhaI)	-
	L376	Ji Y	1998	Dement Geriatr Cogn Disord	9701675	WOS:000075584300002		-	-	-	Case (LOAD)	199	-	-	CL	DSM-III-R, NINCDS-ADRDA	80.6 (5.0)	65 - 96		1	5	2	97	85	9		9	284	105	PCR-RFLP (CfoI)	-
											Case (EOAD)	56	-	-	CL	DSM-III-R, NINCDS-ADRDA	62.7 (4.8)	44 - 64		1	3	1	27	24	0		6	81	25	PCR-RFLP (CfoI)	-
											Control	117	-	-	CL	-	71.5 (7.5)	50 - 98		0	4	4	95	14	0		8	208	18	PCR-RFLP (CfoI)	-
	L368	Nishimura T	1998	Methods Find Exp Clin Pharmacol	10022033	WOS:000078422400008		-	-	-	Case (LOAD)	136	-	-	CL	NINCDS-ADRDA	-	> 65		0	5	1	59	52	19		6	175	91	LiPA	-
											Case (EOAD)	41	-	-	CL	NINCDS-ADRDA	-	< 65		0	1	0	20	19	1		1	60	21	LiPA	-
											Control	198	-	-	CL	-	-	-		3	13	4	144	31	3		23	332	41	LiPA	-
	L334	Nakayama S	1999	Psychiatry Clin Neurosci	10687744	WOS:000084218600005		-	-	-	Case (LOAD)	33	11	22	CL	DSM-III-R, NINCDS-ADRDA	79.3 (5.1)	71 - 92		0	0	1	13	16	3		1	42	23	IEF-immunoblotting	-
											Case (EOAD)	25	12	13	CL	DSM-III-R, NINCDS-ADRDA	63.0 (6.2)	50 - 71		0	1	0	13	8	3		1	35	14	IEF-immunoblotting	-
											Control	1090	314	776	CL	-	51.2 (12.6)	19 - 89		3	90	15	803	173	6		111	1869	200	IEF-immunoblotting	-
	L2025-005	Hu J	1999	Neurosci Lett	10643899	WOS:000084345000017		-	-	-	Case (AD)	132	-	-	CL	NINCDS-ADRDA	73.7 (11.0)	-		0	6	2	73	36	14		8	188	66	PCR-RFLP (HhaI)	-
											Control	148	-	-	CL	-	75.5 (9.9)	-		0	12	2	98	31	2		14	239	37	PCR-RFLP (HhaI)	-
	L320	Nishiyama M	2000	J Epidemiol	10860300	-		-	-	-	Case (AD)	24	-	-	CL	DSM-III-R	75.7 (9.4)	-		0	0	0	10	12	2		0	32	16	PCR-RFLP (HhaI)	-
											Control	33	-	-	CL	-	73.0 (9.9)	-		0	2	0	27	4	0		2	60	4	PCR-RFLP (HhaI)	-
	L242	Yamada M	2002	Ann N Y Acad Sci	12480732	WOS:000179767000005		-	-	-	Case (AD)	82	-	-	NP	CERAD	86.1 (7.9)	62 - 104		0	1	0	46	32	3		1	125	38	PCR-RFLP (HhaI)	-
											Control	119	-	-	NP	-	85.7 (8.0)	65 - 103		0	6	0	95	18	0		6	214	18	PCR-RFLP (HhaI)	-
	L183	Quan W	2006	J Neurol Sci	16233903	WOS:000234692300011		-	-	-	Case (AD)	230	95	135	CL	NINCDS-ADRDA	-	-		0	5	2	94	94	32		7	290	163	PCR-RFLP (HhaI)	HI-ABCD; no. of APOE genotypes (underlined) were calculated from the reported genotype frequencies; absolute allele counts were derived from Table 2
											Control	230	95	135	CL	-	-	-		0	16	5	170	39	2		19	393	48	PCR-RFLP (HhaI)	HI-ABCD; no. of APOE genotypes (underlined) were calculated from the reported genotype frequencies; absolute allele counts were derived from Table 2
	L172	Tamura H	2006	J Neurol Sci	16564058	WOS:000238625800013		-	-	-	Case (AD)	122	21	101	CL	NINCDS-ADRDA	81.6 (8.6)	-		1	5	2	80	33	1		9	198	37	PCR-RFLP (HhaI)	-
											Control	77	17	60	CL	-	79.7 (8.9)	-		2	7	1	61	6	0		12	135	7	PCR-RFLP (HhaI)	-
	L103	Kobayashi S	2011	PLoS One	21552550	WOS:000290020700001		-	-	-	Case (LOAD)	129	44	85	CL	NINCDS-ADRDA	75.6 (5.2)	> 65		0	5	2	63	50	9		7	181	70	PCR-RFLP (HhaI)	-
											Case (EOAD)	16	7	9	CL	NINCDS-ADRDA	59.3 (5.9)	< 65		0	0	1	8	5	2		1	21	10	PCR-RFLP (HhaI)	-
											Control	279	113	166	CL	-	75.6 (8.1)	-		0	20	2	208	46	3		22	482	54	PCR-RFLP (HhaI)	-
	L090	Ohnuma T	2012	Dement Geriatr Cogn Dis Extra	23277782	-		-	-	-	Case (AD)	211	98	113	CL	NINCDS-ADRDA	68.1 (10.8)	-		1	4	3	117	66	20		9	304	109	PCR-RFLP (HhaI)	-
											Control	156	74	82	CL	-	62.1 (8.1)	-		4	5	0	106	39	2		13	256	43	PCR-RFLP (HhaI)	-
	L2025-026	Namiki C	2015	Ann Nucl Med	25943346	WOS:000359014400003		-	-	-	Case (AD)	15	1	14	CL	NINCDS-ADRDA	73.3 (7.8)	51 - 81		0	0	0	5	8	2		0	18	12	-	-
											Control	18	8	10	CL	-	70.0 (11.2)	53 - 90		0	1	0	17	0	0		1	35	0	-	-
	L019	Fujishima M	2017	J Alzheimers Dis	27911297	WOS:000393886100006		-	-	-	Case (AD)	149	64	85	CL	NINCDS-ADRDA	73.7 (6.6)	-		0	5	2	55	61	25		7	176	113	TaqMan technology / Sanger Sequencing	J-ADNI. No. of males, females, and APOE genotypes were calculated from the frequencies (%) reported in Table 1; calculated numbers are underlined.
											Control	154	74	80	CL	-	68.3 (5.8)	-		0	9	2.002	108	33	2		11	258	39	TaqMan technology / Sanger Sequencing	J-ADNI. No. of males, females, and APOE genotypes were calculated from the frequencies (%) reported in Table 1; calculated numbers are underlined.
	Full bibliographic information for all 21 studies included in the meta-analysis is provided in Supplementary References.
	AAB, age at blood draw
	AAD, age at death
	AAE, age at examination
	AAO, age at onset
	AD, Alzheimer's disease
	CERAD, Consortium to Establish a Registry for Alzheimer's Disease
	CL, clinically diagnosed
	DSM-III-R, Diagnostic and Statistical Manual of Mental Disorders, Third Edition, Revised
	HI-ABCD, Hyogo Institute for Aging Brain and Cognitive Disorders, Himeji, Japan
	ICD-10, International Classification of Diseases, 10th Revision
	IEF, isoelectric focusing
	J-ADNI, Japanese Alzheimer's Disease Neuroimaging Initiative
	LiPA, line probe assay
	NINCDS-ADRDA, National Institute of Neurological and Communicative Disorders and Stroke–Alzheimer’s Disease and Related Disorders Association criteria
	NP, neuropathologically confirmed (autopsy)
	PCR-RFLP, polymerase chain reaction - restriction fragment length polymorphism
	Ref, reference
	REZ, restriction enzyme
	SD, standard deviation
	WOS, Web of Science

## Sheet: ST-3
	Supplementary Table 3. The risk effects of APOE genotypes and alleles in Japanese AD
		This study									Asanomi et al. (2019)$			Miyashita et al. (2025)%
		EOAD			LOAD			AD#			NCGG + JGSCAD			NCGG + NIG (including JGSCAD)
	No. of papers	8			11			10			1			1
	Case-Control	Case	Control		Case	Control		Case	Control		Case	Control		Case	Control
	No. of sobjects	219	2517		974	2915		1157	1332		4146	3267		6261	16331
	APOE†
	Genotype
	e2*2	1	6		1	7		2	17		4	9		4	43
		(0.0046)	(0.0024)		(0.0010)	(0.0024)		(0.0017)	(0.0128)		(0.0010)	(0.0028)		(0.0006)	(0.0026)
	e2*3	5	196		35	239		33	101		153	251		260	1319
		(0.0228)	(0.0779)		(0.0359)	(0.0820)		(0.0285)	(0.0758)		(0.0369)	(0.0768)		(0.0415)	(0.0808)
	e2*4	2	37		10	42		14	11		46	23		62	158
		(0.0091)	(0.0147)		(0.0103)	(0.0144)		(0.0121)	(0.0083)		(0.0111)	(0.0070)		(0.0099)	(0.0097)
	e3*3	112	1864		446	2172		579	970		2014	2463		3222	11944
		(0.5114)	(0.7406)		(0.4579)	(0.7451)		(0.5004)	(0.7282)		(0.4858)	(0.7539)		(0.5146)	(0.7314)
	e3*4	84	397		408	433		420	221		1611	495		2294	2715
		(0.3836)	(0.1577)		(0.4189)	(0.1485)		(0.3630)	(0.1659)		(0.3886)	(0.1515)		(0.3664)	(0.1662)
	e4*4	15	17		74	22		109	12		318	26		419	152
		(0.0685)	(0.0068)		(0.0760)	(0.0075)		(0.0942)	(0.0090)		(0.0767)	(0.0080)		(0.0669)	(0.0093)
	Allele
	e2	9	245		47	295		51	146		207	292		330	1563
		(0.0205)	(0.0487)		(0.0241)	(0.0506)		(0.0220)	(0.0548)		(0.0250)	(0.0447)		(0.0264)	(0.0479)
	e3	313	4321		1335	5016		1611	2247		5792	5672		8998	27922
		(0.7146)	(0.8584)		(0.6853)	(0.8604)		(0.6962)	(0.8435)		(0.6985)	(0.8681)		(0.7186)	(0.8549)
	e4	116	468		566	519		652	265		2293	570		3194	3177
		(0.2648)	(0.0930)		(0.2906)	(0.0890)		(0.2818)	(0.0995)		(0.2765)	(0.0872)		(0.2551)	(0.0973)
	OR (95% CI)
	Genotype
	e2*2 vs. e3*3Ref	2.77 (0.24 - 16.97)			0.70 (0.06 - 4.91)			0.20 (0.04 - 0.77)*			0.54 (0.18 - 1.68)			0.34 (0.13 - 0.93)*
	e2*3 vs. e3*3Ref	0.42 (0.18 - 1.01)			0.71 (0.50 - 1.03)			0.55 (0.36 - 0.81)**			0.75 (0.60 - 0.92)**			0.73 (0.64 - 0.84)****
	e2*4 vs. e3*3Ref	0.90 (0.21 - 3.41)			1.16 (0.56 - 2.29)			2.13 (1.01 - 4.93)			2.45 (1.49 - 4.11)***			1.45 (1.08 - 1.95)*
	e3*4 vs. e3*3Ref	3.52 (2.59 - 4.79)****			4.59 (3.87 - 5.43)****			3.18 (2.62 - 3.86)****			3.98 (3.54 - 4.47)****			3.13 (2.93 - 3.35)****
	e4*4 vs. e3*3Ref	14.68 (7.16 - 29.04)****			16.38 (10.23 - 27.00)****			15.22 (8.32 - 28.23)****			14.96 (10.07 - 22.46)****			10.22 (8.46 - 12.37)****
	Carrier
	e2(+) vs. e2(-)Ref	0.36 (0.17 - 0.72)**			0.45 (0.33 - 0.62)****			0.41 (0.29 - 0.58)****			0.54 (0.45 - 0.66)****			0.54 (0.47 - 0.60)****
	e3(+) vs. e3(-)Ref	0.27 (0.16 - 0.47)****			0.26 (0.19 - 0.36)****			0.26 (0.18 - 0.37)****			0.19 (0.14 - 0.25)****			0.26 (0.23 - 0.30)****
	e4(+) vs. e4(-)Ref	3.92 (2.94 - 5.20)****			4.97 (4.23 - 5.81)****			3.94 (3.30 - 4.73)****			4.55 (4.07 - 5.08)****			3.50 (3.29 - 3.73)****
	Allele
	e2 vs. e3Ref	0.51 (0.27 - 0.98)*			0.60 (0.44 - 0.82)***			0.49 (0.35 - 0.67)****			0.69 (0.58 - 0.83)****			0.66 (0.58 - 0.74)****
	e4 vs. e3Ref	3.42 (2.70 - 4.32)****			4.10 (3.58 - 4.68)****			3.43 (2.94 - 4.01)****			3.94 (3.57 - 4.35)****			3.12 (2.95 - 3.29)****
	ORs and 95% CIs were calculated using the Baptista-Pike method, and P values were obtained using Fisher's exact test in GraphPad Prism (version 11.0.0).
	Statistical significance was indicated as follows: *P < 0.05, **P < 0.01, ***P < 0.001, ****P < 0.0001.
	(+) and (-) indicate allele carriers and non-carriers, respectively.
	ORs and their 95% CIs in yellow-highlighted cells are shown as crude values in Figure 1.
	#, no information was provided regarding the distinction between EOAD and LOAD among the cases.
	†, numbers in parentheses represent frequencies.
	$, the contingency tables of NCGG (Table S2) and JGSCAD (Table S4) reported by Asanomi et al. (2019 [PMID: 31216982]) were combined, and the numbers for each APOE genotype were calculated.
	%, each APOE genotype was derived from Table 3 of Miyashita et al. (2025 [PMID: 40397079]).
	AD, Alzheimer's disease
	CI, confidence interval
	EOAD, early-onset AD
	JGSCAD, Japanese Genetic Study Consortium for Alzheimer’s Disease
	LOAD, late-onset AD
	NCGG, National Center for Geriatrics and Gerontology
	NIG, Niigata University
	OR, odds ratio (crude)
	Ref, reference

## Sheet: ST-4
	Supplementary Table 4. Meta-analysis of APOE genotype, carrier status, and allele effects in EOAD, LOAD, and AD
	Group	Category	Comparison	Publication bias: P			Model	Pooled OR (95% CI)	P			I² (%)	Special mention
				Begg-Mazumdar test	Egger test	Harbord-Egger test			Chi² test for pooled OR	Breslow–Day test	Cochran Q test
	EOAD	Genotype	e22+e23 vs. e33Ref	0.2751	0.0293	0.6275	Fixed	0.52 (0.23 - 1.21)	0.1731	0.0939	0.2862	18.2	No e4 genotypes excluding e3*3 vs. e3*3Ref
							Random	0.76 (0.23 - 2.58)	0.6648	-	-	-
			e24+e34 vs. e33Ref	0.1789	0.0831	0.154	Fixed	3.30 (2.38 - 4.57)	< 0.0001	0.0109	0.0298	54.9	One e4 genotypes vs. e3*3Ref
							Random	3.18 (1.85 - 5.46)	< 0.0001	-	-	-
			e34 vs. e33Ref	0.1087	0.0707	0.0859	Fixed	3.62 (2.60 - 5.04)	< 0.0001	0.0085	0.0228	57	One e4 genotype "e3*4" vs. e3*3Ref
							Random	3.41 (1.94 - 6.00)	< 0.0001	-	-	-
			e44 vs. e33Ref	0.4694	0.5128	0.6364	Fixed	15.51 (6.92 - 34.80)	< 0.0001	0.1152	0.3489	10.5	Two e4 genotype "e4*4" vs. e3*3Ref
							Random	19.35 (7.22 - 51.82)	< 0.0001	-	-	-
		Carrier	e2(+) vs. e2(-)Ref	0.1789	0.0089	0.3659	Fixed	0.38 (0.19 - 0.80)	0.0125	0.2546	0.4547	0
							Random	0.59 (0.27 - 1.29)	0.1851	-	-	-
			e3(+) vs. e3(-)Ref	0.5484	0.4262	0.2891	Fixed	0.32 (0.18 - 0.58)	< 0.0001	0.005	0.0554	49.2
							Random	0.28 (0.11 - 0.73)	0.0092	-	-	-
			e4(+) vs. e4(-)Ref	0.3988	0.2057	0.2328	Fixed	3.95 (2.89 - 5.39)	< 0.0001	0.0065	0.0193	58.1
							Random	3.89 (2.28 - 6.64)	< 0.0001	-	-	-
		Allele	e2 vs. e3Ref	0.5484	0.0126	0.4948	Fixed	0.50 (0.25 - 1.00)	0.0684	0.1251	0.2767	19.3
							Random	0.65 (0.25 - 1.72)	0.3866	-	-	-
			e4 vs. e3Ref	0.9049	0.1667	0.4088	Fixed	3.49 (2.69 - 4.53)	< 0.0001	0.0031	0.01	62.1
							Random	3.46 (2.17 - 5.53)	< 0.0001	-	-	-
	LOAD	Genotype	e22+e23 vs. e33Ref	0.6481	0.3558	0.8317	Fixed	0.76 (0.51 - 1.14)	0.2194	0.8118	0.9119	0	No e4 genotypes excluding e3*3 vs. e3*3Ref
							Random	0.83 (0.55 - 1.25)	0.3804	-	-	-
			e24+e34 vs. e33Ref	0.5423	0.718	0.6552	Fixed	4.70 (3.85 - 5.74)	< 0.0001	0.1065	0.1152	35.4	One e4 genotypes vs. e3*3Ref
							Random	4.74 (3.66 - 6.13)	< 0.0001	-	-	-
			e34 vs. e33Ref	0.8793	0.7465	0.732	Fixed	5.11 (4.16 - 6.28)	< 0.0001	0.0739	0.0819	40	One e4 genotype "e3*4" vs. e3*3Ref
							Random	5.13 (3.89 - 6.76)	< 0.0001	-	-	-
			e44 vs. e33Ref	0.7612	0.7606	0.0927	Fixed	12.54 (7.19 - 21.86)	< 0.0001	0.3711	0.635	0	Two e4 genotype "e4*4" vs. e3*3Ref
							Random	14.20 (8.47 - 23.82)	< 0.0001	-	-	-
		Carrier	e2(+) vs. e2(-)Ref	0.7612	0.7195	0.6522	Fixed	0.46 (0.33 - 0.66)	< 0.0001	0.9271	0.9361	0
							Random	0.48 (0.34 - 0.68)	< 0.0001	-	-	-
			e3(+) vs. e3(-)Ref	0.7612	0.8945	0.273	Fixed	0.28 (0.19 - 0.42)	< 0.0001	0.111	0.24	21.4
							Random	0.26 (0.17 - 0.41)	< 0.0001	-	-	-
			e4(+) vs. e4(-)Ref	0.4454	0.4757	0.2803	Fixed	5.42 (4.47 - 6.56)	< 0.0001	0.3527	0.3614	8.7
							Random	5.44 (4.44 - 6.66)	< 0.0001	-	-	-
		Allele	e2 vs. e3Ref	0.6481	0.8133	0.5301	Fixed	0.61 (0.44 - 0.87)	0.0066	0.9342	0.9422	0
							Random	0.63 (0.45 - 0.90)	0.0097	-	-	-
			e4 vs. e3Ref	0.5423	0.5387	0.154	Fixed	4.43 (3.76 - 5.23)	< 0.0001	0.6763	0.6822	0
							Random	4.44 (3.78 - 5.23)	< 0.0001	-	-	-
	AD	Genotype	e22+e23 vs. e33Ref	0.0726	0.1019	0.4618	Fixed	0.57 (0.38 - 0.85)	0.008	0.8938	0.9347	0	No e4 genotypes excluding e3*3 vs. e3*3Ref
							Random	0.60 (0.40 - 0.91)	0.0152	-	-	-
			e24+e34 vs. e33Ref	0.4843	0.1807	0.1973	Fixed	3.09 (2.55 - 3.75)	< 0.0001	0.0017	0.0055	61.4	One e4 genotypes vs. e3*3Ref
							Random	3.25 (2.30 - 4.58)	< 0.0001	-	-	-
			e34 vs. e33Ref	0.4843	0.2055	0.2393	Fixed	3.14 (2.58 - 3.82)	< 0.0001	0.001	0.0031	63.9	One e4 genotype "e3*4" vs. e3*3Ref
							Random	3.31 (2.30 - 4.75)	< 0.0001	-	-	-
			e44 vs. e33Ref	0.2164	0.2637	0.7102	Fixed	13.53 (7.53 - 24.33)	< 0.0001	0.7897	0.8359	0	Two e4 genotype "e4*4" vs. e3*3Ref
							Random	12.25 (6.76 - 22.23)	< 0.0001	-	-	-
		Carrier	e2(+) vs. e2(-)Ref	0.3807	0.1249	0.428	Fixed	0.47 (0.33 - 0.67)	< 0.0001	0.868	0.9315	0
							Random	0.49 (0.34 - 0.70)	< 0.0001	-	-	-
			e3(+) vs. e3(-)Ref	0.2164	0.774	0.4843	Fixed	0.23 (0.16 - 0.35)	< 0.0001	0.069	0.2149	24.8
							Random	0.25 (0.15 - 0.42)	< 0.0001	-	-	-
			e4(+) vs. e4(-)Ref	0.6007	0.1937	0.1956	Fixed	3.81 (3.17 - 4.59)	< 0.0001	0.0021	0.0068	60.4
							Random	3.96 (2.86 - 5.49)	< 0.0001	-	-	-
		Allele	e2 vs. e3Ref	0.4843	0.1297	0.4774	Fixed	0.56 (0.40 - 0.79)	0.001	0.8285	0.8899	0
							Random	0.59 (0.41 - 0.83)	0.0024	-	-	-
			e4 vs. e3Ref	0.6007	0.2686	0.2679	Fixed	3.50 (2.98 - 4.11)	< 0.0001	0.0113	0.0316	50.9
							Random	3.50 (2.71 - 4.51)	< 0.0001	-	-	-
	P values < 0.05 are shown in bold: the corresponding ORs and 95% CIs are also presented in bold.
	Between-study heterogeneity was assessed using the Breslow–Day test, Cochran’s Q test, and the I² statistic.
	e2(+), e3(+), and e4(+) indicate carriers of the e2, e3, and e4 alleles, respectively, whereas e2(−), e3(−), and e4(−) indicate non-carriers of the respective alleles.
	The ORs and 95% CIs highlighted in yellow are also presented as forest plots in Figure 1A.
	AD, Alzheimer's disease
	CI, confidence interval
	EOAD, early-onset AD
	Fixed, fixed-effects model (Mantel-Haenszel method; Robins-Breslow-Greenland method)
	LOAD, late-onset AD
	OR, odds ratio
	Random, random-effects model (DerSimonian-Laird method)
	Ref, reference
	vs., versus
